# Supplementary material for: Planctomycetes do possess a peptidoglycan cell wall
Source: Nat Commun. 2015 May 12;6:7116. doi: 10.1038/ncomms8116 (PMC4432640; doi:10.1038/ncomms8116)
Supplement: Supplementary Data 1 — Blastp-based analysis for the identification of peptidoglycan biosynthesis proteins in Planctomycetes employing E. coli proteins as query. [file ncomms8116-s3.xlsx]

## Sheet: Tabelle1
Supplementary Data 1: Blastp based analysis for the identification of peptidoglycan biosynthesis proteins in Planctomycetes employing E. coli proteins as query.
	Organism	Blastopirellula marina			Gemmata obscuriglobus			Isosphaera pallida			L21-Pul-D3			Phycisphaeara mikurensis			Pirellula staleyi			Planctomyces brasiliensis			Planctomyces limnophilus			Planctomyces maris			Rhodopirellula baltica			Rhodopirellula maiorica			Rhodopirellula sallentina			Rhodopirellula rubra			Schlesneria paludicola			Singulisphaera acidiphila			Zavarzinella formosa
	Accession number	NZ_AANZ00000000			NZ_ABGO00000000			NC_014962.1						NC_017080.1			NC_013720.1			NC_015174.1			NC_014148.1			NZ_ABCE00000000			NC_005027.1			ANOG00000000			ANOH00000000			ANOQ00000000			NZ_AHZR00000000			NC_019892.1			AIAB00000000
Protein		E-value	%ident	Protein ID	E-value	%ident	Protein ID	E-value	%ident	Protein ID	E-value	%ident	Protein ID	E-value	%ident	Protein ID	E-value	%ident	Protein ID	E-value	%ident	Protein ID	E-value	%ident	Protein ID	E-value	%ident	Protein ID	E-value	%ident	Protein ID	E-value	%ident	Protein ID	E-value	%ident	Protein ID	E-value	%ident	Protein ID	E-value	%ident	Protein ID	E-value	%ident	Protein ID	E-value	%ident	Protein ID
MurA	Locus																			6e-124	0.49	WP_041398821.1	9e-109	0.47	WP_041403090.1	9e-111	0.47	WP_044236957.1							5e-79	0.37	WP_008676145.1				3e-109	0.48	WP_040592765.1				0.006	0.24	WP_040888093.1
	Function																			UDP-N-acetylglucosamine 1-carboxyvinyltransferase			UDP-N-acetylglucosamine 1-carboxyvinyltransferase			UDP-N-acetylglucosamine 1-carboxyvinyltransferase									UDP-N-acetylglucosamine 1-carboxyvinyltransferase						UDP-N-acetylglucosamine 1-carboxyvinyltransferase						3-phosphoshikimate 1-carboxyvinyltransferase
MurB	Locus	1e-13	0.24	WP_002653328.1	3e-10	0.23	WP_010041187.1	3e-12	0.24	WP_013566245.1							7e-12	0.23	WP_044184512.1	2e-15	0.24	WP_013628911.1	3e-18	0.25	WP_013108295.1	1e-19	0.28	WP_002645776.1	2e-09	0.3	WP_007324328.1	1e-08	0.28	WP_008690936.1	3e-17	0.28	WP_008676143.1				9e-21	0.28	WP_010587655.1	7e-13	0.26	WP_015249338.1	1e-08	0.24	WP_020473494.1
	Function	UDP-N-acetylenolpyruvoylglucosamine reductase			hypothetical protein			UDP-N-acetylenolpyruvoylglucosamine reductase									UDP-N-acetylenolpyruvoylglucosamine reductase			UDP-N-acetylenolpyruvoylglucosamine reductase			UDP-N-acetylenolpyruvoylglucosamine reductase			UDP-N-acetylenolpyruvoylglucosamine reductase			UDP-N-acetylenolpyruvoylglucosamine reductase			UDP-N-acetylenolpyruvoylglucosamine reductase			UDP-N-acetylmuramate dehydrogenase						UDP-N-acetylenolpyruvoylglucosamine reductase			UDP-N-acetylenolpyruvoylglucosamine reductase			hypothetical protein
MurC	Locus	9e-05	0.23	WP_040351868.1													0.0008	0.22	WP_012912823.1	6e-52	0.35	WP_013628910.1	9e-38	0.29	WP_013108296.1	9e-70	0.33	WP_002645775.1	1.2	0.27	WP_011124066.1										3e-25	0.32	WP_040593777.1	3e-30	0.27	WP_015249339.1
	Function	hypothetical protein															UDP-N-acetylmuramyl tripeptide synthetase			UDP-N-acetylmuramate--L-alanine ligase			Mur ligase middle domain-containing protein			UDP-N-acetylmuramate--L-alanine ligase			3-hydroxyisobutyrate dehydrogenase												hypothetical protein			UDP-N-acetylmuramate-alanine ligase
MurD	Locus																			2e-13	0.34	ADY57897.1	6e-12	0.33	WP_013109835.1	1e-10	0.31	WP_002649656.1													5e-16	0.34	WP_010587762.1
	Function																			UDP-N-acetylmuramoylalanine/D-glutamate ligase			UDP-N-acetylmuramoylalanine--D-glutamate ligase			UDP-N-acetylmuramoylalanine-D-glutamate ligase															UDP-N-acetylmuramoyl-L-alanyl-D-glutamate synthetase
MurE	Locus	6e-61	0.32	WP_040351868.1													4e-52	0.3	WP_012912823.1	6e-56	0.34	ADY60952.1	9e-70	0.36	WP_041402832.1	6e-75	0.35	EDL57525.1	0.0002	0.23	WP_007335452.1	3e-12	0.24	WP_040766163.1	4e-06	0.36	WP_044302306.1				3e-63	0.33	WP_040592015.1	1e-33	0.28	WP_015246618.1
	Function	hypothetical protein															UDP-N-acetylmuramyl tripeptide synthetase			UDP-N-acetylmuramoyl-L-alanyl-D-glutamate--2,6-diaminopimelate ligase			UDP-N-acetylmuramyl-tripeptide synthetase			UDP-N-acetylmuramoylalanyl-D-glutamyl-2, 6-diaminopimelate ligase			UDP-N-acetylmuramoylalanyl-D-glutamate-2,6-diaminopimelate ligase			hypothetical protein			hypothetical protein						hypothetical protein			UDP-N-acetylmuramyl tripeptide synthetase
MurF	Locus	2e-24	0.28	EAQ77090.1													4e-18	0.27	WP_012912823.1	2e-54	0.32	WP_013629671.1	5e-51	0.33	WP_041402830.1	3e-67	0.35	EDL57524.1	0.008	0.29	WP_007332153.1										9e-66	0.33	WP_040592016.1	7e-11	0.3	WP_015246618.1
	Function	UDP-N-acetylmuramoylalanyl-D-glutamyl-2,6- diaminopimelate ligase															UDP-N-acetylmuramyl tripeptide synthetase			UDP-N-acetylmuramoylalanyl-D-glutamyl-2,6-diamin opimelate/D-alanyl-D-alanylligase			hypothetical protein			UDP-N-acetylmuramoylalanyl-D-glutamyl-2,6- diaminopimelate-D-alanyl-D-alanine ligase			UDP-N-acetylmuramoyl-L-alanyl-D-glutamate--2,6-diaminopimelate ligase												hypothetical protein			UDP-N-acetylmuramyl tripeptide synthetase
MraY	Locus	3e-11	0.32	WP_002653549.1	7e-10	0.27	WP_033197845.1	0.006	0.32	WP_044255591.1										2e-74	0.41	WP_013109397.1	1e-82	0.45	WP_013630917.1	3e-83	0.43	WP_002648299.1	5e-10	0.39	EKK00216.1	8e-10	0.28	EMI15590.1	2e-10	0.24	WP_044300314.1				4e-84	0.44	WP_010584894.1	7e-08	0.26	WP_015247271.1
	Function	putative undecaprenyl-phosphate N-acetylglucosaminyltransferase			hypothetical protein			UDP-N-acetylmuramyl pentapeptide phosphotransferase												phospho-N-acetylmuramoyl-pentapeptide-transferase			phospho-N-acetylmuramoyl-pentapeptide-transferase			phospho-N-acetylmuramoyl-pentapeptide-transferase			undecaprenyl-phosphate N-acetylglucosaminyl 1-phosphate transferase			membrane protein containing Glycosyl transferase, group 1 domain protein			UDP-phosphate N-acetylglucosaminyl-1-phosphate transferase						phospho-N-acetylmuramoyl-pentapeptide-transferase			UDP-N-acetylmuramyl pentapeptide phosphotransferase/UDP-N-acetylglucosamine-1-phosphate transferase
MurG	Locus																			3e-35	0.33	WP_041398348.1	6e-40	0.32	WP_013108488.1	1e-47	0.33	WP_002648297.1													6e-43	0.36	WP_029247114.1
	Function																			hypothetical protein			UDP-N-acetylglucosamine--N-acetylmuramyl- (pentapeptide) pyrophosphoryl-UDP N- acetylglucosamine transferase			hypothetical protein															hypothetical protein
MurJ/ MviN	Locus																			6e-58	0.31	WP_013630643.1	3e-33	0.27	WP_013108478.1	2e-66	0.34	WP_002643818.1													1e-55	0.31	WP_010586268.1	3e-30	0.31	WP_044147210.1
	Function																			integral membrane protein MviN			integral membrane protein MviN			putative virulence factor															integral membrane protein MviN			integral membrane protein MviN
MtgA/pbpC/E2.4.1.129	Locus																						0.002	0.26	WP_013110050.1	3e-22	0.29	WP_044240800.1
	Function																						penicillin-binding protein			penicillin-binding protein
mrcA/B	Locus																						0.0001	0.23	WP_013112306.1	3e-20	0.34	EDL55995.1
	Function																						peptidoglycan glycosyltransferase			membrane carboxypeptidase
mrdA/ftsI/pbpB	Locus																						5e-51	0.27	WP_013112306.1	5e-72	0.32	EDL57653.1	2e-45	0.29	WP_013630761.1										2e-51	0.29	WP_010582956.1
	Function																						peptidoglycan glycosyltransferase			Cell division protein FtsI/penicillin-binding protein 2			penicillin-binding protein transpeptidase												penicillin-binding protein 2
dacA/ dacC/ dacD	Locus				2e-16	0.3	WP_033199868.1	7e-26	0.32	WP_044252889.1							5e-21	0.29	WP_044183615.1	8e-26	0.3	ADY59498.1																						2e-20	0.29	WP_015246244.1
	Function				D-alanyl-D-alanine carboxypeptidase			hypothetical protein									hypothetical protein			Serine-type D-Ala-D-Ala carboxypeptidase																								D-alanyl-D-alanine carboxypeptidase
Essential proteins for peptidoglycan biosynthesis of E. coli were analysed with blastp against planctomycetal proteomes. Proteins below the threshold (identity higher than 30%, e-value lower than 1e-6 and conserved domain architecture) are written in red. In cases no homologue was found for the respective PG biosynthesis protein boxes were marked in red.
