# Supplementary material for: Planctomycetes do possess a peptidoglycan cell wall
Source: Nat Commun. 2015 May 12;6:7116. doi: 10.1038/ncomms8116 (PMC4432640; doi:10.1038/ncomms8116)
Supplement: Supplementary Data 2 — Blastp-based analysis for the identification of peptidoglycan biosynthesis proteins in Planctomycetes employing P. limnophilus proteins as query. [file ncomms8116-s4.xlsx]

## Sheet: Tabelle1
Spplementary Data 2: Blastp based analysis for the identification of peptidoglycan biosynthesis proteins in Planctomycetes employing P. limnophilus proteins as query
			Organism	Blastopirellula marina			Gemmata obscuriglobus			Isosphaera pallida			L21-Pul-D3			Phycisphaeara mikurensis			Pirellula staleyi			Planctomyces brasiliensis			Planctomyces maris			Rhodopirellula baltica			Rhodopirellula maiorica			Rhodopirellula sallentina			Rhodopirellula rubra			Schlesneria paludicola			Singulisphaera acidiphila			Zavarzinella formosa			Planctomycetes limnophilus
		Query	Accession number	NZ_AANZ00000000			NZ_ABGO00000000			NC_014962.1						NC_017080.1			NC_013720.1			NC_015174.1			NZ_ABCE00000000			NC_005027.1			ANOG00000000			ANOH00000000			ANOQ00000000			NZ_AHZR00000000			NC_019892.1			AIAB00000000			NC_014148.1
Protein				E-value	%ident	Protein ID	E-value	%ident	Protein ID	E-value	%ident	Protein ID	E-value	%ident	Protein ID	E-value	%ident	Protein ID	E-value	%ident	Protein ID	E-value	%ident	Protein ID	E-value	%ident	Protein ID	E-value	%ident	Protein ID	E-value	%ident	Protein ID	E-value	%ident	Protein ID	E-value	%ident	Protein ID	E-value	%ident	Protein ID	E-value	%ident	Protein ID	E-value	%ident	Protein ID	E-value
MurA	Locus	YP_003629229					1	0.28	WP_010052844.1				1e-121	0.52	fig|6666666.51128.peg.6	8e-130	0.53	YP_005446891.1	2.8	0.22	YP_003370952.1	3e-167	0.6	YP_004268163.1	3e-176	0.62	WP_002645131.1							8e-60	0.36	WP_008676145.1	0.2	0.28	WP_009093975.1	2e-177	0.6	WP_010584537.1
	Function	UDP-N-acetylglucosamine 1- carboxyvinyltransferase					3-phosphoshikimate 1-carboxyvinyltransferase						UDP-N-acetylglucosamine 1-carboxyvinyltransferase			UDP-N-acetylglucosamine 1- carboxyvinyltransferase			3-phosphoshikimate 1-carboxyvinyltransferase			UDP-N-acetylglucosamine 1-carboxyvinyltransferase			UDP-N-acetylglucosamine 1-carboxyvinyltransferase									UDP-N-acetylglucosamine 1-carboxyvinyltransferase			putative secreted protein			UDP-N-acetylglucosamine 1-carboxyvinyltransferase
MurB	Locus	YP_003628063.1		2e-97	0.47	WP_002653328.1	8e-90	0.45	WP_010041187.1	2e-70	0.4	YP_004180506.1	2e-62	0.39	fig|6666666.51128.peg.65	6e-65	0.38	YP_005444775.1	1e-99	0.51	YP_003371471.1	5e-125	0.6	YP_004270209.1	5e-131	0.6	WP_002645776.1	8e-57	0.33	Q7UVF9.2/ NP_865081.1	4e-65	0.36	WP_008690936.1				5e-56	0.34	WP_009104214.1	6e-135	0.67	WP_010587655.1	3e-100	0.49	YP_007205946.1	7e-86	0.42	WP_020473494.1
	Function	UDP-N-acetylenolpyruvoylglucosamine reductase		UDP-N-acetylenolpyruvoylglucosamine reductase			hypothetical protein			UDP-N-acetylenolpyruvoylglucosamine reductase			UDP-N-acetylenolpyruvoylglucosamine reductase			UDP-N-acetylenolpyruvoylglucosamine reductase			UDP-N-acetylenolpyruvoylglucosamine reductase			UDP-N-acetylmuramate dehydrogenase			UDP-N-acetylenolpyruvoylglucosamine reductase			UDP-N-acetylenolpyruvoylglucosamine reductase			UDP-N-acetylenolpyruvoylglucosamine reductase						UDP-N-acetylenolpyruvoylglucosamine reductase			UDP-N-acetylenolpyruvoylglucosamine reductase			UDP-N-acetylenolpyruvoylglucosamine reductase			hypothetical protein
MurC	Locus	YP_003628064.1											4e-50	0.28	fig|6666666.51128.peg.2047	1e-34	0.28	YP_005446460.1	0.002	0.22	YP_003372424.1	1e-73	0.34	YP_004270208.1	1e-88	0.35	WP_002645775.1	0.92	0.25	NP_867134.1							0.48	0.26	WP_009098295.1	4e-100	0.39	WP_010587654.1	7e-30	0.27	YP_007205947.1
	Function	Mur ligase middle domain-containing protein											UDP-N-acetylmuramate--alanine ligase			UDP-N-acetylmuramate--L-alanine ligase			UDP-N-acetylmuramyl tripeptide synthetase			UDP-N-acetylmuramate--L-alanine ligase			UDP-N-acetylmuramate--L-alanine ligase			folylpolyglutamate synthase/dihydrofolate synthase									hypothetical protein			UDP-N-acetylmuramate--L-alanine ligase			UDP-N-acetylmuramate-alanine ligase
MurD	Locus	YP_003629603.1		1e-08	0.26	WP_002653032.1	0.58	0.26	WP_010046421.1	1.5	0.42	YP_004180802.1	1e-76	0.36	fig|6666666.51128.peg.639	2e-52	0.37	YP_005445522.1	5e-05	0.23	YP_003372424.1	5e-74	0.35	YP_004267919.1	9e-76	0.54	WP_002649844.1				7.8	0.3	WP_008697959.1				0.046	0.32	WP_009096034.1	3e-145	0.53	WP_010587762.1	0.24	0.23	YP_007204827.1	0.027	0.27	WP_020468190.1
	Function	UDP-N-acetylmuramoylalanine--D-glutamate ligase		UDP-N-acetylmuramoylalanyl-D-glutamyl-2,6- diaminopimelate ligase			hypothetical protein			siroheme synthase			UDP-N-acetylmuramoylalanine--D-glutamate ligase			UDP-N-acetylmuramoylalanine--D-glutamate ligase			UDP-N-acetylmuramyl tripeptide synthetase			UDP-N-acetylmuramoylalanine--D-glutamate ligase			UDP-N-acetylmuramoyl-L-alanyl-D-glutamate synthetase						inosine/uridine-preferring nucleoside hydrolase						threonine dehydratase, biosynthetic			UDP-N-acetylmuramoyl-L-alanyl-D-glutamate synthetase			cyanophycin synthetase			hypothetical protein
MurE	Locus	YP_003628727.1		7e-103	0.38	WP_002653032.1	0.024	0.44	WP_010040447.1	0.46	0.24	YP_004179400.1	1e-77	0.36	fig|6666666.51128.peg.1409	7e-63	0.41	YP_005444600.1	9e-85	0.32	YP_003372424.1	1e-120	0.43	YP_004270974.1	3e-140	0.44	WP_002648301.1	8e-20	0.25	NP_867071.1	3e-33	0.28	WP_008696381.1	6e-13	0.24	WP_008683473.1	4e-16	0.24	WP_009098549.1	4e-169	0.49	WP_010582640.1	3e-72	0.35	YP_007203167.1	0.0003	0.24	WP_020471649.1
	Function	UDP-N-acetylmuramyl tripeptide synthetase		UDP-N-acetylmuramoylalanyl-D-glutamyl-2,6- diaminopimelate ligase			FolC bifunctional protein			bifunctional folylpolyglutamate synthase/ dihydrofolate synthase			UDP-N-acetylmuramoylalanyl-D-glutamate--2,6-diaminopimelate ligase			UDP-N-acetylmuramoyl-L-alanyl-D-glutamate--2,6-diaminopimelate ligase			UDP-N-acetylmuramyl tripeptide synthetase			UDP-N-acetylmuramoyl-L-alanyl-D-glutamate--2,6-diaminopimelate ligase			UDP-N-acetylmuramoylalanyl-D-glutamyl-2, 6-diaminopimelate ligase			UDP-N-acetylmuramoylalanyl-D-glutamate-2,6-diaminopimelate ligase			Mur ligase, central domain protein			UDP-N-acetylmuramoylalanyl-D-glutamate-2, 6-diaminopimelate ligase			UDP-N-acetylmuramoylalanyl-D-glutamate-2,6-diaminopimelate ligase			UDP-N-acetylmuramyl tripeptide synthetase			UDP-N-acetylmuramyl tripeptide synthetase			hypotetical protein
MurF	Locus	YP_003628726.1		5e-05	0.24	WP_002653032.1	0.011	0.35	WP_010040447.1				2e-46	0.3	fig|6666666.51128.peg.1410	8e-36	0.33	YP_005446553.1	1e-05	0.24	YP_003372424.1	3e-88	0.38	YP_004270973.1	4e-98	0.42	WP_002648300.1	7.6	0.31	WP_007335452.1	7.9	0.35	WP_008696381.1				0.84	0.23	WP_009101138.1	6e-109	0.41	WP_010582641.1	1e-05	0.29	YP_007203167.1	0.0005	0.3	WP_020471649.1
	Function	UDP-N-acetylmuramoylalanyl-D-glutamyl-2,6- diaminopimelate--D-alanyl-D-alanyl ligase		UDP-N-acetylmuramoylalanyl-D-glutamyl-2,6- diaminopimelate ligase			FolC bifunctional protein						UDP-N-acetylmuramoylalanyl-D-glutamyl-2,6-diaminopimelate--D-alanyl-D-alanine ligase			UDP-N-acetylmuramoyl-tripeptide--D-alanyl-D-alanine ligase			UDP-N-acetylmuramyl tripeptide synthetase			UDP-N-acetylmuramoylalanyl-D-glutamyl-2,6- diaminopimelate--D-alanyl-D-alanyl ligase			UDP-N-acetylmuramoylalanyl-D-glutamyl-2,6- diaminopimelate--D-alanyl-D-alanyl ligase			UDP-N-acetylmuramoylalanyl-D-glutamate-2,6-diaminopimelate ligase			Mur ligase, central domain protein						protein containing Prepilin-type cleavage/methylation			UDP-N-acetylmuramoylalanyl-D-glutamyl-2,6- diaminopimelate--D-alanyl-D-alanyl ligase			UDP-N-acetylmuramyl tripeptide synthetase			hypotetical protein
MraY	Locus	YP_003629165.1		3e-11	0.29	WP_002653549.1	2e-12	0.32	WP_010034495.	6e-07	0.33	YP_004180152.1	4e-75	0.4	fig|6666666.51128.peg.1411	1e-71	0.4	YP_005446554.1	0.006	0.26	YP_003373165.1	3e-131	0.53	YP_004272235.1	7e-146	0.57	WP_002648299.1	3e-07	0.31	NP_867278.1	2e-07	0.36	WP_008708777.1	1e-09	0.37	WP_008677211.1	1e-09	0.36	WP_009101773.1	4e-166	0.66	WP_010584894.1	0.0004	0.32	YP_007201388.1	0.78	0.44	WP_020476480.1
	Function	phospho-N-acetylmuramoyl-pentapeptide-transferase		putative undecaprenyl-phosphate N-acetylglucosaminyltransferase			putative undecaprenyl-phosphate N-acetylglucosaminyltransferase			family 4 glycosyl transferase			Phospho-N-acetylmuramoyl-pentapeptide-transferase			phospho-N-acetylmuramoyl-pentapeptide-transferase			glycosyl transferase family protein			phospho-N-acetylmuramoyl-pentapeptide-transferase			phospho-N-acetylmuramoyl-pentapeptide-transferase			undecaprenyl-phosphate N-acetylglucosaminyltransferase			membrane protein containing Glycosyl transferase, group 1 domain protein			Glycosyl transferase, group 1 domain membrane protein			membrane protein containing Glycosyl transferase, group 1 domain protein			phospho-N-acetylmuramoyl-pentapeptide-transferase			UDP-N-acetylmuramyl pentapeptide phosphotransferase			hypotetical protein
MurG	Locus	YP_003628256.1		0.29	0.3	WP_002650432.1	0.031	0.29	WP_010050499.1	0.39	0.26	YP_004178415.1	1e-46	0.32	fig|6666666.51128.peg.2195	1e-18	0.29	YP_005444853.1	0.050	0.31	YP_003372954.1	3e-72	0.39	YP_004270392.1	1e-81	0.41	WP_002648297.1	0.043	0.35	NP_869456.1	0.027	0.26	WP_008694950.1	0.008	0.31	WP_008687112.1	0.018	0.35	WP_009096741.1	1e-87	0.42	WP_010584394.1	0.006	0.32	YP_007200494.1	4e-05	0.26	WP_020470182.1
	Function	UDP-N-acetylglucosamine--N-acetylmuramyl- (pentapeptide) pyrophosphoryl-UDP N- acetylglucosamine transferase		dihydroorotase			MarR family transcriptional regulator			tetraacyldisaccharide 4'-kinase			UDP-N-acetylglucosamine--N-acetylmuramyl-(pentapeptide) pyrophosphoryl-undecaprenol N-acetylglucosamine transferase			UDP-N-acetylglucosamine-N-acetylmuramyl- (pentapeptide) pyrophosphoryl-undecaprenol N- acetylglucosamine transferase			peptidyl-arginine deiminas			UDP-N-acetylglucosamine-N-acetylmuramyl- (pentapeptide) pyrophosphoryl-undecaprenol N- acetylglucosamine transferase			hypothetical protein			phosphoglycerate kinase			protein containing DUF1549			phosphoglycerate kinase			Phosphoglycerate kinase			UDP-N-acetylglucosamine--N-acetylmuramyl- (pentapeptide) pyrophosphoryl-UDP N- acetylglucosamine transferase			glycosyltransferase			hypotetical protein
MurJ/ MviN	Locus	YP_003628246.1											1e-55	0.31	fig|6666666.51128.peg.30	2e-40	0.37	YP_005447159.1				3e-89	0.36	YP_004271960.1	2e-90	0.39	WP_002643818.1							4.6	0.39	WP_008678841.1				2e-123	0.4	WP_010586268.1	7e-18	0.25	YP_007203821.1	1.9	0.34	WP_020468770.1
	Function	integral membrane protein MviN											Proposed peptidoglycan lipid II flippase MurJ			gfd						integral membrane protein MviN			putative virulence factor/integral membrane protein MviN									Serine/threonine protein kinase-related protein						integral membrane protein MviN			integral membrane protein MviN			hypotetical protein
MtgA/pbpC/E2.4.1.129	Locus	YP_003629818.1		4.8	0.24	WP_002654914.1							2e-72	0.33	fig|6666666.51128.peg.1776	2e-87	0.35	YP_005446206.1	2.9	0.29	YP_003368628.1	7e-166	0.47	YP_004267947.1	0	0.52	WP_002649063.1	8.7	0.35	WP_007326260.1				7.4	0.23	WP_008676320.1	8	0.32	WP_009100913.1	0	0.59	WP_010587468.1
	Function	peptidoglycan glycosyltransferase		hypothetical protein									Cell division protein FtsI			putative penicillin-binding protein			diguanylate cyclase			peptidoglycan glycosyltransferase			penicillin-binding protein			hypotethetical protein						heat domain containing protein			transcriptional regulator			penicillin-binding protein
mrcA/B	Locus	YP_003632074.1					1.5	0.37	WP_010035756.1	4.1	0.26	YP_004179721.1	1e-36	0.24	fig|6666666.51128.peg.2146	6e-33	0.31	YP_005444868.1				9e-172	0.4	YP_004272078.1	0	0.45	WP_002648284.1	8.7	0.35	WP_007326260.1				7.4	0.23	WP_008676320.1	8	0.32	WP_009100913.1	0	0.43	WP_010582956.1				6.1	0.34	WP_020472130.1
	Function	peptidoglycan glycosyltransferase					oxidoreductase (probable Zn-dependent dehydrogenases, threonine 3-dehydrogenase)			glutamyl peptidase			Cell division protein FtsI			putative penicillin-binding protein						penicillin-binding protein transpeptidase			Cell division protein FtsI/penicillin-binding protein 2			hypotethetical protein						heat domain containing protein			transcriptional regulator			penicillin-binding protein 2						hypothetical protein
mrdA/ftsI/pbpB	Locus	YP_003629818.1		4.8	0.24	WP_002654914.1							2e-72	0.33	fig|6666666.51128.peg.1776	2e-87	0.35	YP_005446206.1	2.9	0.29	YP_003368628.1	7e-166	0.47	YP_004267947.1	0	0.52	WP_002649063.1													0	0.59	WP_010587468.1
	Function	peptidoglycan glycosyltransferase		hypothetical protein									Cell division protein FtsI			putative penicillin-binding protein			diguanylate cyclase			peptidoglycan glycosyltransferase			penicillin-binding protein															penicillin-binding protein
dacA/ dacC/ dacD	Locus	in P. brasiliensis	YP_004269520.1	0.25	0.35	WP_002655091.1	2e-82	0.49	WP_010049391.1	1e-72	0.49	YP_004177331.1	4e-38	0.28	fig|6666666.51128.peg.1637	in Phicisphaera mikurensis		YP_005445363	1e-64	0.48	YP_003370182.1				0.079	0.28	WP_002645163.1	0.013	0.27	WP_007333240.1	0.019	0.38	WP_008701226.1	0.16	0.3	WP_008684876.1	0.047	0.32	WP_009102469.1	0.003	0.3	WP_010581699.1	2e-79	0.48	YP_007202788.1	0.18	0.55	WP_020470089.1	0.53
	Function	serine-type D-Ala-D-Ala carboxypeptidase		azurin			D-alanyl-D-alanine carboxypeptidase			peptidase S11 D-alanyl-D-alanine carboxypeptidase 1			D-alanyl-D-alanine carboxypeptidase			D-alanyl-D-alanine carboxypeptidase			peptidase S11 D-alanyl-D-alanine carboxypeptidase 1						Pyrrolo-quinoline quinone			two-component hybrid sensor and regulator			putative membrane protein			efflux pump-like protein			integral membrane sensor signal transduction histidine kinase			D-alanyl-D-alaninecarboxypeptidase/D-alanyl-D-alanine-endopeptidase			D-alanyl-D-alanine carboxypeptidase			hypotetical protein			sulfatase
Essential proteins for peptidoglycan biosynthesis of E. coli were analysed with blastp against P. limnophilus proteins obtained from the NCBI database. Identified PG synthesis related proteins of P. limnophilus were then compared against all other Planctomycetes using blastp. No homologue of the penicillin-binding protein D-alanyl-D-alanine carboxypeptidase (dac) was found in P. limnophilus. Ther…
[truncated: 2 more columns]
