# Supplementary material for: Planctomycetes do possess a peptidoglycan cell wall
Source: Nat Commun. 2015 May 12;6:7116. doi: 10.1038/ncomms8116 (PMC4432640; doi:10.1038/ncomms8116)
Supplement: Supplementary Data 3 — PSI-BLAST-based analysis for the identification of peptidoglycan biosynthesis proteins in Planctomycetes. [file ncomms8116-s5.xlsx]

## Sheet: Tabelle1
Supplementary Data 3: PSI-BLAST based analysis for the identification of peptidoglycan biosynthesis proteins in Planctomycetes.
				Organism	Blastopirellula marina			Gemmata obscuriglobus			L21-Pul-V3-SP3			Isosphaera pallida			Phycisphaeara mikurensis			Pirellula staleyi			Planctomyces brasiliensis			Planctomyces maris			Rhodopirellula baltica			Rhodopirellula maiorica			Rhodopirellula sallentina			Rhodopirellula rubra			Schlesneria paludicola			Singulisphaera acidiphila			Zavarzinella formosa
			Query	Accession number	NZ_AANZ00000000			NZ_ABGO00000000						NC_014962.1			NC_017080.1			NC_013720.1			NC_015174.1			NZ_ABCE00000000			NC_005027.1			ANOG00000000			ANOH00000000			ANOQ00000000			NZ_AHZR00000000			NC_019892.1			AIAB00000000
Organismus_Function	Protein				E-value	%ident	Protein ID	E-value	%ident	Protein ID	E-value	%ident	Protein ID	E-value	%ident	Protein ID	E-value	%ident	Protein ID	E-value	%ident	Protein ID	E-value	%ident	Protein ID	E-value	%ident	Protein ID	E-value	%ident	Protein ID	E-value	%ident	Protein ID	E-value	%ident	Protein ID	E-value	%ident	Protein ID	E-value	%ident	Protein ID	E-value	%ident	Protein ID	E-value	%ident	Protein ID
E. coli	MurA	Locus	YP_003629229		2e-132	0.2	WP_002654549.1	4e-119	0.2	WP_010052844.1	n.a	n.a	n.a	4e-121	0.17	YP_004177275.1	4e-129	0.52	YP_005446891.1	2e-131	0.2	YP_003370952.1	3e-152	0.6	YP_004268163.1	1e-156	0.61	WP_002645131.1	2e-117	0.18	NP_864842.1	1e-90	0.15	WP_008693216.1	2e-125	0.36	WP_008676145.1	4e-115	0.16	WP_009104053.1	2e-158	0.59	WP_010584537.1	2e-134	0.2	YP_007205501.1	4e-135	0.2	WP_020468591.1
murA; UDP-N-acetylglucosamine 1-carboxyvinyltransferase		Function	UDP-N-acetylglucosamine 1- carboxyvinyltransferase		3-phosphoshikimate 1-carboxyvinyltransferase			3-phosphoshikimate 1-carboxyvinyltransferase			n.a			3-phosphoshikimate 1-carboxyvinyltransferase			UDP-N-acetylglucosamine 1-carboxyvinyltransferase			3-phosphoshikimate 1-carboxyvinyltransferase			UDP-N-acetylglucosamine 1-carboxyvinyltransferas			UDP-N-acetylglucosamine 1-carboxyvinyltransferase			3-phosphoshikimate 1-carboxyvinyltransferase			5-Enolpyruvylshikimate-3-phosphate synthase			UDP-N-acetylglucosamine 1-carboxyvinyltransferase			prephenate dehydrogenase/3-phosphoshikimate 1-carboxyvinyltransferase			UDP-N-acetylglucosamine 1-carboxyvinyltransferase			3-phosphoshikimate 1-carboxyvinyltransferase			hypothetical protein
murB; UDP-N-acetylmuramate dehydrogenase	MurB	Locus	YP_003628063.1		1e-92	0.47	WP_002653328.1	8e-95	0.45	WP_010041187.1	n.a	n.a	n.a	1e-85	0.4	YP_004180506.1	7e-67	0.38	YP_005444775.1	2e-92	0.51	YP_003371471.1	8e-108	0.6	YP_004270209.1	3e-108	0.6	WP_002645776.1	7e-86	0.33	Q7UVF9.2	1e-89	0.36	WP_008690936.1	4e-86	0.34	WP_008673864.1	2e-87	0.34	WP_009104214.1	3e-105	0.67	WP_010587655.1	5e-99	0.49	YP_007205946.1	7e-96	0.42	WP_020473494.1
		Function	UDP-N-acetylenolpyruvoylglucosamine reductase		UDP-N-acetylenolpyruvoylglucosamine reductase			hypothetical protein			n.a			UDP-N-acetylenolpyruvoylglucosamine reductase			UDP-N-acetylenolpyruvoylglucosamine reductase			UDP-N-acetylenolpyruvoylglucosamine reductase			UDP-N-acetylmuramate dehydrogenase			UDP-N-acetylenolpyruvoylglucosamine reductase			UDP-N-acetylenolpyruvoylglucosamine reductase			UDP-N-acetylenolpyruvoylglucosamine reductase			UDP-N-acetylenolpyruvoylglucosamine reductase			UDP-N-acetylenolpyruvoylglucosamine reductase			UDP-N-acetylenolpyruvoylglucosamine reductase			UDP-N-acetylenolpyruvoylglucosamine reductase			hypothetical protein
murC; UDP-N-acetylmuramate--alanine ligase	MurC	Locus	YP_003628064.1		1e-102	0.17	WP_002653032.1	1e-68	0.13	WP_010040447.1	n.a	n.a	n.a	2e-68	0.16	YP_004179400.1	5e-75	0.15	YP_005445159.1	7e-106	0.19	YP_003372424.1	4e-95	0.32	YP_004270208.1	1e-128	0.34	WP_002645775.1	2e-90	0.18	NP_867134.1	2e-71	0.16	WP_008704479.1	1e-66	0.14	WP_008683473.1	1e-74	0.15	WP_009105113.1	4e-121	0.36	WP_010587654.1	2e-99	0.15	YP_007204827.1	7e-67	0.13	WP_020471649.1
		Function	Mur ligase middle domain-containing protein		UDP-N-acetylmuramoylalanyl-D-glutamyl-2,6- diaminopimelate ligase			FolC bifunctional protein			n.a			bifunctional folylpolyglutamate synthase/ dihydrofolate synthase			folylpolyglutamate synthetase			UDP-N-acetylmuramyl tripeptide synthetase			UDP-N-acetylmuramate--L-alanine ligase			UDP-N-acetylmuramate--L-alanine ligase			folylpolyglutamate synthase/dihydrofolate synthase			folylpolyglutamate synthase/dihydrofolate synthase			UDP-N-acetylmuramoylalanyl-D-glutamate-2, 6-diaminopimelate ligase			folylpolyglutamate synthase/dihydrofolate synthase			UDP-N-acetylmuramate--L-alanine ligase			cyanophycin synthetase			hypothetical protein
murD; UDP-N-acetylmuramoylalanine--D-glutamate ligase	MurD	Locus	YP_003629603.1		5e-88	0.17	WP_002653032.1	3e-61	0.13	WP_010040447.1	n.a	n.a	n.a	1e-56	0.14	YP_004179400.1	9e-67	0.14	YP_005445159.1	2e-79	0.17	YP_003372424.1	1e-100	0.34	YP_004267919.1	1e-102	0.19	WP_002645775.1	4e-84	0.14	NP_867134.1	8e-61	0.14	WP_008704479.1	5e-51	0.11	WP_008683473.1	3e-59	0.11	WP_009105113.1	2e-115	0.51	WP_010587762.1	3e-82	0.18	YP_007204827.1	3e-65	0.15	WP_020471649.1
		Function	UDP-N-acetylmuramoylalanine--D-glutamate ligase		UDP-N-acetylmuramoylalanyl-D-glutamyl-2,6- diaminopimelate ligase			FolC bifunctional protein			n.a			bifunctional folylpolyglutamate synthase/ dihydrofolate synthase			folylpolyglutamate synthetase			UDP-N-acetylmuramyl tripeptide synthetase			UDP-N-acetylmuramoylalanine--D-glutamate ligase			UDP-N-acetylmuramate--L-alanine ligase			folylpolyglutamate synthase/dihydrofolate synthase			folylpolyglutamate synthase/dihydrofolate synthase			UDP-N-acetylmuramoylalanyl-D-glutamate-2, 6-diaminopimelate ligase			folylpolyglutamate synthase/dihydrofolate synthase			UDP-N-acetylmuramoyl-L-alanyl-D-glutamate synthetase			cyanophycin synthetase			hypothetical protein
murE; UDP-N-acetylmuramoyl-L-alanyl-D-glutamate--2,6-diaminopimelate ligase	MurE	Locus	YP_003628727.1		1e-137	0.37	WP_002653032.1	4e-66	0.2	WP_010040447.1	n.a	n.a	n.a	7e-71	0.19	YP_004179400.1	3e-74	0.37	YP_005444600.1	5e-139	0.31	YP_003372424.1	4e-139	0.42	YP_004270974.1	7e-156	0.44	WP_002648301.1	6e-119	0.21	NP_867071.1	9e-101	0.25	WP_008696381.1	3e-91	0.2	WP_008683473.1	1e-97	0.22	WP_009098549.1	4e-164	0.48	WP_010582640.1	1e-120	0.34	YP_007203167.1	1e-71	0.19	WP_020471649.1
		Function	UDP-N-acetylmuramyl tripeptide synthetase		UDP-N-acetylmuramoylalanyl-D-glutamyl-2,6- diaminopimelate ligase			FolC bifunctional protein			n.a			bifunctional folylpolyglutamate synthase/ dihydrofolate synthase			UDP-N-acetylmuramoyl-L-alanyl-D-glutamate--2,6-diaminopimelate ligase			UDP-N-acetylmuramyl tripeptide synthetase			UDP-N-acetylmuramoyl-L-alanyl-D-glutamate--2,6-diaminopimelate ligase			UDP-N-acetylmuramoylalanyl-D-glutamyl-2, 6-diaminopimelate ligase			UDP-N-acetylmuramoylalanyl-D-glutamate-2,6-diaminopimelate ligase			Mur ligase, central domain protein			UDP-N-acetylmuramoylalanyl-D-glutamate-2, 6-diaminopimelate ligase			UDP-N-acetylmuramoylalanyl-D-glutamate-2,6-diaminopimelate ligase			UDP-N-acetylmuramyl tripeptide synthetase			UDP-N-acetylmuramyl tripeptide synthetase			hypothetical protein
murF; UDP-N-acetylmuramoyl-tripeptide--D-alanyl-D-alanine ligase	MurF	Locus	YP_003628726.1		2e-89	0.17	WP_002653032.1	4e-46	0.17	WP_010040447.1	n.a	n.a	n.a	3e-39	0.15	YP_004179400.1	8e-44	0.31	YP_005446553.1	6e-89	0.2	YP_003372424.1	4e-92	0.21	YP_004270974.1	1e-98	0.39	WP_002648300.1	1e-56	0.16	NP_867071.1	2e-52	0.16	WP_008696381.1	4e-54	0.14	WP_008683473.1	2e-57	0.13	WP_009098549.1	1e-105	0.39	WP_010582641.1	4e-72	0.19	YP_007203167.1	1e-49	0.17	WP_020471649.1
		Function	UDP-N-acetylmuramoylalanyl-D-glutamyl-2,6- diaminopimelate--D-alanyl-D-alanyl ligase		UDP-N-acetylmuramoylalanyl-D-glutamyl-2,6- diaminopimelate ligase			FolC bifunctional protein			n.a			bifunctional folylpolyglutamate synthase/ dihydrofolate synthase			UDP-N-acetylmuramoyl-tripeptide--D-alanyl-D-alanine ligase			UDP-N-acetylmuramyl tripeptide synthetase			UDP-N-acetylmuramoyl-L-alanyl-D-glutamate--2,6-diaminopimelate ligase			UDP-N-acetylmuramoylalanyl-D-glutamyl-2,6- diaminopimelate-D-alanyl-D-alanine ligase			UDP-N-acetylmuramoylalanyl-D-glutamate-2,6-diaminopimelate ligase			Mur ligase, central domain protein			UDP-N-acetylmuramoylalanyl-D-glutamate-2, 6-diaminopimelate ligase			UDP-N-acetylmuramoylalanyl-D-glutamate-2,6-diaminopimelate ligase			UDP-N-acetylmuramoylalanyl-D-glutamyl-2,6- diaminopimelate--D-alanyl-D-alanyl ligase			UDP-N-acetylmuramyl tripeptide synthetase			hypothetical protein
mraY; phospho-N-acetylmuramoyl-pentapeptide-transferase	MraY	Locus	YP_003629165.1		3e-66	0.2	WP_002651159.1	8e-55	0.21	WP_010035049.1	n.a	n.a	n.a	1e-58	0.17	YP_004180207.1	4e-78	0.38	YP_005446554.1	1e-61	0.16	YP_003373165.1	3e-95	0.53	YP_004272235.1	1e-103	0.57	WP_002648299.1	2e-64	0.2	NP_867278.1	2e-64	0.2	WP_008708777.1	6e-67	0.2	WP_008677211.1	3e-72	0.2	WP_009094469.1	8e-102	0.66	WP_010584894.1	5e-57	0.17	YP_007201388.1	0.11	0.13	WP_020471901.1
		Function	phospho-N-acetylmuramoyl-pentapeptide-transferase		UDP-phosphate N-acetylglucosaminyl-1-phosphate transferase			putative undecaprenyl-phosphate N-acetylglucosaminyltransferase			n.a			family 4 glycosyl transferase			phospho-N-acetylmuramoyl-pentapeptide-transferase			glycosyl transferase family protein			phospho-N-acetylmuramoyl-pentapeptide-transferase			phospho-N-acetylmuramoyl-pentapeptide-transferase			undecaprenyl-phosphate N-acetylglucosaminyltransferase			membrane protein containing Glycosyl transferase, group 1 domain protein			Glycosyl transferase, group 1 domain membrane protein			Undecaprenyl-phosphate N-acetylglucosaminyl 1-phosphate transferase			phospho-N-acetylmuramoyl-pentapeptide-transferase			UDP-N-acetylmuramyl pentapeptide phosphotransferase/UDP-N-acetylglucosamine-1-phosphate transferase			hypothetical protein
murG; UDP-N-acetylglucosamine--N-acetylmuramyl-(pentapeptide) pyrophosphoryl-undecaprenol N-acetylglucosamine transferase	MurG	Locus	YP_003628256.1		9e-47	0.13	WP_002655379.1	1e-40	0.14	WP_010041340.1	n.a	n.a	n.a	9e-39	0.14	YP_004180313.1	1e-33	0.14	YP_005445963.1	3e-52	0.13	YP_003370175.1	3e-61	0.37	YP_004270392.1	7e-67	0.4	WP_002648297.1	2e-52	0.12	NP_867008.1	2e-47	0.11	WP_008703839.1	6e-48	0.1	WP_008675634.1	6e-51	0.13	WP_009105174.1	1e-67	0.41	WP_010584394.1	6e-41	0.12	YP_007204814.1	3e-42	0.14	WP_020473316.1
		Function	UDP-N-acetylglucosamine--N-acetylmuramyl- (pentapeptide) pyrophosphoryl-UDP N- acetylglucosamine transferase		glycosyl transferase			glycosyl transferase family 1			n.a			group 1 glycosyl transferase			putative glycosyltransferase			group 1 glycosyl transferase			UDP-N-acetylglucosamine-N-acetylmuramyl- (pentapeptide) pyrophosphoryl-undecaprenol N- acetylglucosamine transferase			hypothetical protein			capsular polysaccharide biosynthesis protein			glycosyl transferase, group 1			glycosyltransferase			glycosyl transferase, group 1 family protein			UDP-N-acetylglucosamine--N-acetylmuramyl- (pentapeptide) pyrophosphoryl-UDP N- acetylglucosamine transferase			glycogen synthase			hypothetical protein
murJ/mviN_ flippase/ virulence factor	MurJ/ MviN	Locus	YP_003628246.1		3e-32	0.14	WP_002653559.1	1e-31	0.13	WP_010046388.1	n.a	n.a	n.a	6e-37	0.13	YP_004177200.1	4e-09	0.12	YP_005444387.1	9e-23	0.1	YP_003371002.1	2e-69	0.36	YP_004271960.1	3E-69//1e-36	0.34	WP_002643818.1	4e-61	0.16	NP_868199.1	2e-25	0.13	WP_008706752.1	2e-43	0.14	WP_008681699.1	8e-42	0.14	WP_009096334.1	9e-82	0.4	WP_010586268.1	1e-42	0.22	YP_007203821.1	2e-40	0.14	WP_020469870.1
		Function	integral membrane protein MviN		hypothetical protein			polysaccharide biosynthesis protein			n.a			multi antimicrobial extrusion protein MatE			putative MatE family transporter			MATE efflux family protein			integral membrane protein MviN			putative virulence factor/ integral membrane protein MviN			spore cortex protein- membrane protein involved in the export of O-antigen and teichoic acid			Polysaccharide biosynthesis protein			spore cortex protein- membrane protein involved in the export of O-antigen and teichoic acid			spore cortex protein- membrane protein involved in the export of O-antigen and teichoic acid			integral membrane protein MviN			integral membrane protein MviN			hypothetical protein
mtgA; monofunctional biosynthetic peptidoglycan transglycosylase E. coli --> membrane carboxypeptidase von P. maris-->P. lim; pbp; penicillin- binding protein 1 C; E2.4.1.129; peptidoglycan glycosyltransferase	MtgA/pbpC/E2.4.1.129	Locus	YP_003629818.1								n.a	n.a	n.a				1e-176	0.35	YP_005446206.1				0	0.47	YP_004267947.1	0	0.5	WP_002649063.1													0	0.57	WP_010587468.1
		Function	peptidoglycan glycosyltransferase								n.a						putative penicillin-binding protein						peptidoglycan glycosyltransferase			penicillin-binding protein															penicillin-binding protein
penicillin-binding protein 1A	mrcA/B	Locus	YP_003632074.1		2e-29	0.21	WP_002655145.1	5.6	0.18	WP_010042697.1	n.a	n.a	n.a	1.1	0.16	YP_004179995.1	2e-161	0.25	YP_005444868.1	6	0.1	YP_003369513.1	0	0.4	YP_004272078.1	0	0.44	WP_002648284.1	4e-10	0.15	NP_865679.1	2e-17	0.2	WP_008707989.1	4e-16	0.22	WP_008673861.1	3e-14	0.21	WP_009104217.1	0	0.42	WP_010582956.1	0.14	0.15	YP_007204877.1
		Function	peptidoglycan glycosyltransferase		hydrolase			carboxyl-terminal processing protease			n.a			hypothetical protein Isop_2881			putative penicillin-binding protein			hypothetical protein Psta_0968			penicillin-binding protein transpeptidase			Cell division protein FtsI/penicillin-binding protein 2			hypothetical protein RB3710			carbon-nitrogen family hydrolase			hydrolase, carbon-nitrogen family			amidohydrolase			penicillin-binding protein 2			membrane-bound dehydrogenase
mrdA; penicillin-binding protein 2; ftsI/pbpB;peptidoglycan synthetase	mrdA/ftsI/pbpB	Locus	YP_003629818.1					0.37	0.22	WP_010048046.1	n.a	n.a	n.a	6.5	0.26	YP_004177544.1	8e-177	0.35	YP_005446206.1	2.8	0.17	YP_003369513.1	0	0.47	YP_004267947.1	0	0.5	WP_002649063.1										0.061	0.18	WP_009093868.1	0	0.57	WP_010587468.1				0.9	0.21	WP_020468146.1
		Function	peptidoglycan glycosyltransferase					transcription elongation factor NusA			n.a			hypothetical protein Isop_0400			putative penicillin-binding protein			hypothetical protein Psta_0968			peptidoglycan glycosyltransferase			penicillin-binding protein												ASPIC/UnbV domain-containing protein			penicillin-binding protein						hypothetical protein
E. coli	dacA/ dacC/ dacD	Locus	in P. brasiliensis	YP_004269520.1	0.0001	0.18	WP_002650735.1	3e-125	0.49	WP_010049391.1	n.a	n.a	n.a	5e-112	0.47	YP_004177331.1	5e-06	0.24	YP_005445350.1	6e-112	0.44	YP_003370182.1				0.0001	0.21	WP_002647812.1				0.0001	0.17	WP_008707696.1							0.002	0.23	WP_010585161.1	8e-120	0.47	YP_007202788.1	5e-45	0.2	WP_020471977.1
dacA; D-alanyl-D-alanine carboxypeptidase (penicillin-binding protein 5/6)		Function	serine-type D-Ala-D-Ala carboxypeptidase		beta-lactamase			D-alanyl-D-alanine carboxypeptidase			n.a			peptidase S11 D-alanyl-D-alanine carboxypeptidase 1			hypothetical protein			peptidase S11 D-alanyl-D-alanine carboxypeptidase 1						D-aminoacylase						beta-lactamase									alcohol dehydrogenase			D-alanyl-D-alanine carboxypeptidase			hypothetical protein
Essential proteins for the PG biosynthesis of E. coli were used as query and compared against all sequenced Planctomycetes employing the PSI-BLAST algorithm. Once homologous proteins were identified in P. limnophilus the analysis was redone employing these planctomycetal proteins as query. No homologue to the penicillin-binding protein D-alanyl-D-alanine carboxypeptidase (Dac) was found in P. lim…
[truncated: 3 more columns]
