# Supplementary material for: Planctomycetes do possess a peptidoglycan cell wall
Source: Nat Commun. 2015 May 12;6:7116. doi: 10.1038/ncomms8116 (PMC4432640; doi:10.1038/ncomms8116)
Supplement: Supplementary Data 4 — Reciprocal blastp based analysis of peptidoglycan biosynthesis proteins in Planctomycetes. [file ncomms8116-s6.xlsx]

## Sheet: Tabelle1
Supplementary Data 4: Reciprocal blastp based analysis of peptidoglycan biosynthesis proteins in Planctomycetes.
	MurA								MurB								MurC								MurD								MurE								MurF								MraY
	blastp result	PSI-BLAST result	reciproc P			reciproc Psi			blastp result	PSI-BLAST result	reciproc P			reciproc Psi			blastp result	PSI-BLAST result	reciproc P			reciproc Psi			blastp result	PSI-BLAST result	reciproc P			reciproc Psi			blastp result	PSI-BLAST result	reciproc P			reciproc Psi			blastp result	PSI-BLAST result	reciproc P			reciproc Psi			blastp result
			E-value	%ident	Protein ID	E-value	%ident	Protein ID			E-value	%ident	Protein ID	E-value	%ident	Protein ID			E-value	%ident	Protein ID	E-value	%ident	Protein ID			E-value	%ident	Protein ID	E-value	%ident	Protein ID			E-value	%ident	Protein ID	E-value	%ident	Protein ID			E-value	%ident	Protein ID	E-value	%ident	Protein ID
Blastopirellula marina		WP_002654549.1				2e-97	0.41	WP_000445250.1 Escherichia coli	WP_002653328.1	WP_002653328.1	3e-15	0.26	ELC15531.1 Escherichia coli	3e-15	0.26	ELC15531.1 Escherichia coli		WP_002653032.1				2e-50	0.33	WP_000785147.1 Escherichia coli	WP_002653032.1	WP_002653032.1	2e-50	0.33	WP_000785147.1 Escherichia coli	2e-50	0.33	WP_000785147.1 Escherichia coli	WP_002653032.1	WP_002653032.1	2e-50	0.33	WP_000785147.1 Escherichia coli	2e-50	0.33	WP_000785147.1 Escherichia coli	WP_002653032.1	WP_002653032.1	2e-50	0.33	WP_000785147.1 Escherichia coli	2e-50	0.33	WP_000785147.1 Escherichia coli	WP_002653549.1
Function		3-phosphoshikimate 1-carboxyvinyltransferase				3-phosphoshikimate 1-carboxyvinyltransferase			UDP-N-acetylenolpyruvoylglucosamine reductase	UDP-N-acetylenolpyruvoylglucosamine reductase	UDP-N-acetylenolpyruvoylglucosamine reductase			UDP-N-acetylenolpyruvoylglucosamine reductase				UDP-N-acetylmuramoylalanyl-D-glutamyl-2,6- diaminopimelate ligase				UDP-N-acetylmuramoylalanyl-D-glutamate--2,6-diaminopimelate ligase			UDP-N-acetylmuramoylalanyl-D-glutamyl-2,6- diaminopimelate ligase	UDP-N-acetylmuramoylalanyl-D-glutamyl-2,6- diaminopimelate ligase	UDP-N-acetylmuramoylalanyl-D-glutamate--2,6-diaminopimelate ligase			UDP-N-acetylmuramoylalanyl-D-glutamate--2,6-diaminopimelate ligase			UDP-N-acetylmuramoylalanyl-D-glutamyl-2,6- diaminopimelate ligase	UDP-N-acetylmuramoylalanyl-D-glutamyl-2,6- diaminopimelate ligase	UDP-N-acetylmuramoylalanyl-D-glutamate--2,6-diaminopimelate ligase			UDP-N-acetylmuramoylalanyl-D-glutamate--2,6-diaminopimelate ligase			UDP-N-acetylmuramoylalanyl-D-glutamyl-2,6- diaminopimelate ligase	UDP-N-acetylmuramoylalanyl-D-glutamyl-2,6- diaminopimelate ligase	UDP-N-acetylmuramoylalanyl-D-glutamate--2,6-diaminopimelate ligase			UDP-N-acetylmuramoylalanyl-D-glutamate--2,6-diaminopimelate ligase			putative undecaprenyl-phosphate N-acetylglucosaminyltransferase
Gemmata obscuriglobus	WP_010052844.1	WP_010052844.1	1e-96	0.44	WP_021523901.1 Escherichia coli	1e-96	0.44	WP_021523901.1 Escherichia coli	WP_010041187.1	WP_010041187.1	4e-10	0.23	EOU47282.1 Escherichia	4e-10	0.23	EOU47282.1 Escherichia		WP_010040447.1				2e-43	0.32	WP_016262186.1 Escherichia coli	WP_010046421.1	WP_010040447.1	7.5	0.29	WP_001428031.1 Escherichia coli	2e-46	0.32	WP_021554495.1 Escherichia coli	WP_010040447.1	WP_010040447.1	2e-46	0.32	WP_021554495.1 Escherichia coli	2e-46	0.32	WP_021554495.1 Escherichia coli	WP_010040447.1	WP_010040447.1	2e-46	0.32	WP_021554495.1 Escherichia coli	2e-46	0.32	WP_021554495.1 Escherichia coli	WP_010034495.1
Function	3-phosphoshikimate 1-carboxyvinyltransferase	3-phosphoshikimate 1-carboxyvinyltransferase	3-phosphoshikimate 1-carboxyvinyltransferase			3-phosphoshikimate 1-carboxyvinyltransferase			hypothetical protein	hypothetical protein	UDP-N-acetylenolpyruvoylglucosamine reductase			UDP-N-acetylenolpyruvoylglucosamine reductase				FolC bifunctional protein				folC protein			hypothetical protein	FolC bifunctional protein	hypothetical protein			folC protein			FolC bifunctional protein	FolC bifunctional protein	folC protein			folC protein			FolC bifunctional protein	FolC bifunctional protein	folC protein			folC protein			putative undecaprenyl-phosphate N-acetylglucosaminyltransferase
Isosphaera pallida	WP_013563015.1	YP_004177275.1	1e-99	0.46	WP_016248549.1 Escherichia coli	1e-99	0.46	WP_016248549.1 Escherichia coli	YP_004180506.1	YP_004180506.1	6e-12	0.24	WP_001016661.1 Escherichia coli	6e-12	0.24	WP_001016661.1 Escherichia coli		YP_004179400.1				6e-38	0.31	WP_001474479.1 Escherichia coli	YP_004180802.1	YP_004179400.1	6e-06	0.27	EOU46288.1 Escherichia coli	5e-39	0.31	WP_021554495.1 Escherichia coli	YP_004179400.1	YP_004179400.1	5e-39	0.31	WP_021554495.1 Escherichia coli	5e-39	0.31	WP_021554495.1 Escherichia coli		YP_004179400.1				5e-39	0.31	WP_021554495.1 Escherichia coli	YP_004180152.1
Function	3-phosphoshikimate 1-carboxyvinyltransferase	3-phosphoshikimate 1-carboxyvinyltransferase	3-phosphoshikimate 1-carboxyvinyltransferase			3-phosphoshikimate 1-carboxyvinyltransferase			UDP-N-acetylenolpyruvoylglucosamine reductase	UDP-N-acetylenolpyruvoylglucosamine reductase	UDP-N-acetylenolpyruvoylglucosamine reductase			UDP-N-acetylenolpyruvoylglucosamine reductase				bifunctional folylpolyglutamate synthase/ dihydrofolate synthase				bifunctional protein folC			siroheme synthase	bifunctional folylpolyglutamate synthase/ dihydrofolate synthase	siroheme synthase			folC protein			bifunctional folylpolyglutamate synthase/ dihydrofolate synthase	bifunctional folylpolyglutamate synthase/ dihydrofolate synthase	folC protein			folC protein				bifunctional folylpolyglutamate synthase/ dihydrofolate synthase				folC protein			family 4 glycosyl transferase
L21-Pul-D3	fig|6666666.51128.peg.6		4e-129	0.5	WP_023568349.1 Escherichia coli				fig|6666666.51128.peg.65		1e-17	0.24	WP_001016705.1				fig|6666666.51128.peg.2047		2e-57	0.31	WP_001548993.1				fig|6666666.51128.peg.639		2e-38	0.3	WP_025269827.1 Escherichia coli				fig|6666666.51128.peg.1409		1e-71	0.37	WP_001637414.1				fig|6666666.51128.peg.1410		2e-59	0.34	WP_020234366.1				fig|6666666.51128.peg.1411
Function	UDP-N-acetylglucosamine 1-carboxyvinyltransferase		UDP-N-acetylglucosamine 1-carboxyvinyltransferase						UDP-N-acetylenolpyruvoylglucosamine reductase		UDP-N-acetylenolpyruvoylglucosamine reductase						UDP-N-acetylmuramate--alanine ligase		UDP-N-acetylmuramate-L-alanine ligase						UDP-N-acetylmuramoylalanine--D-glutamate ligase		UDP-N-acetylmuramoyl-L-alanyl-D-glutamate synthetase						UDP-N-acetylmuramoylalanyl-D-glutamate--2,6-diaminopimelate ligase		UDP-N-acetylmuramoyl-L-alanyl-D-glutamate--2,6-diaminopimelate ligase						UDP-N-acetylmuramoylalanyl-D-glutamyl-2,6-diaminopimelate--D-alanyl-D-alanine ligase		UDP-N-acetylmuramoyl-tripeptide--D-alanyl-D-alanine ligase						Phospho-N-acetylmuramoyl-pentapeptide-transferase
Phycisphaeara mikurensis	YP_005446891.1	YP_005446891.1	9e-126	0.47	WP_023568349.1 Escherichia coli	9e-126	0.47	WP_023568349.1 Escherichia coli	YP_005444775.1	YP_005444775.1	2e-15	0.28	WP_001825756.1 Escherichia coli	2e-15	0.28	WP_001825756.1 Escherichia coli	YP_005446460.1	YP_005445159.1	4e-60	0.36	WP_001548993.1 Escherichia coli	8e-46	0.33	WP_021554495.1 Escherichia coli	YP_005445522.1	YP_005445159.1	3e-37	0.3	WP_001503822.1 Escherichia coli	8e-46	0.33	WP_021554495.1 Escherichia coli	YP_005444600.1	YP_005444600.1	5e-74	0.4	WP_020238493.1 Escherichia coli	5e-74	0.4	WP_020238493.1 Escherichia coli	YP_005446553.1	YP_005446553.1	5e-35	0.32	AAB60788.1 Escherichia coli	5e-35	0.32	AAB60788.1 Escherichia coli	YP_005446554.1
Function	UDP-N-acetylglucosamine 1- carboxyvinyltransferase	UDP-N-acetylglucosamine 1-carboxyvinyltransferase	UDP-N-acetylglucosamine 1-carboxyvinyltransferase			UDP-N-acetylglucosamine 1-carboxyvinyltransferase			UDP-N-acetylenolpyruvoylglucosamine reductase	UDP-N-acetylenolpyruvoylglucosamine reductase	UDP-N-acetylenolpyruvoylglucosamine reductase			UDP-N-acetylenolpyruvoylglucosamine reductase			UDP-N-acetylmuramate--L-alanine ligase	folylpolyglutamate synthetase	UDP-N-acetylmuramate-L-alanine ligase			folC protein			UDP-N-acetylmuramoylalanine--D-glutamate ligase	folylpolyglutamate synthetase	UDP-N-acetylmuramoylalanine--D-glutamate ligase			folC protein			UDP-N-acetylmuramoyl-L-alanyl-D-glutamate--2,6-diaminopimelate ligase	UDP-N-acetylmuramoyl-L-alanyl-D-glutamate--2,6-diaminopimelate ligase	UDP-N-acetylmuramoylalanyl-D-glutamate--2,6-diaminopimelate ligase			UDP-N-acetylmuramoylalanyl-D-glutamate--2,6-diaminopimelate ligase			UDP-N-acetylmuramoyl-tripeptide--D-alanyl-D-alanine ligase	UDP-N-acetylmuramoyl-tripeptide--D-alanyl-D-alanine ligase	UDP-MurNAc-Tripeptide:D-Ala-D-Ala-Adding Enzyme			UDP-MurNAc-Tripeptide:D-Ala-D-Ala-Adding Enzyme			phospho-N-acetylmuramoyl-pentapeptide-transferase
Pirellula staleyi	YP_003370952.1	YP_003370952.1	1e-101	0.44	WP_000445250.1 Escherichia coli	1e-101	0.44	WP_000445250.1 Escherichia coli	YP_003371471.1	YP_003371471.1	2e-14	0.24	EOU47282.1 Escherichia coli	2e-14	0.24	EOU47282.1 Escherichia coli	YP_003372424.1	YP_003372424.1	4e-43	0.31	WP_016159385.1 v	4e-43	0.31	WP_016159385.1 Escherichia coli	YP_003372424.1	YP_003372424.1	4e-43	0.31	WP_016159385.1 Escherichia coli	4e-43	0.31	WP_016159385.1 Escherichia coli	YP_003372424.1	YP_003372424.1	4e-43	0.31	WP_016159385.1 Escherichia coli	4e-43	0.31	WP_016159385.1 Escherichia coli	YP_003372424.1	YP_003372424.1	4e-43	0.31	WP_016159385.1 Escherichia coli	4e-43	0.31	WP_016159385.1 Escherichia coli	YP_003373165.1
Function	3-phosphoshikimate 1-carboxyvinyltransferase	3-phosphoshikimate 1-carboxyvinyltransferase	3-phosphoshikimate 1-carboxyvinyltransferase			3-phosphoshikimate 1-carboxyvinyltransferase			UDP-N-acetylenolpyruvoylglucosamine reductase	UDP-N-acetylenolpyruvoylglucosamine reductase	UDP-N-acetylenolpyruvoylglucosamine reductase			UDP-N-acetylenolpyruvoylglucosamine reductase			UDP-N-acetylmuramyl tripeptide synthetase	UDP-N-acetylmuramyl tripeptide synthetase	UDP-N-acetylmuramoyl-L-alanyl-D-glutamate-2,6-diaminopimelate ligase			UDP-N-acetylmuramoyl-L-alanyl-D-glutamate-2,6-diaminopimelate ligase			UDP-N-acetylmuramyl tripeptide synthetase	UDP-N-acetylmuramyl tripeptide synthetase	UDP-N-acetylmuramoyl-L-alanyl-D-glutamate-2,6-diaminopimelate ligase			UDP-N-acetylmuramoyl-L-alanyl-D-glutamate-2,6-diaminopimelate ligase			UDP-N-acetylmuramyl tripeptide synthetase	UDP-N-acetylmuramyl tripeptide synthetase	UDP-N-acetylmuramoyl-L-alanyl-D-glutamate-2,6-diaminopimelate ligase			UDP-N-acetylmuramoyl-L-alanyl-D-glutamate-2,6-diaminopimelate ligase			UDP-N-acetylmuramyl tripeptide synthetase	UDP-N-acetylmuramyl tripeptide synthetase	UDP-N-acetylmuramoyl-L-alanyl-D-glutamate-2,6-diaminopimelate ligase			UDP-N-acetylmuramoyl-L-alanyl-D-glutamate-2,6-diaminopimelate ligase			glycosyl transferase family protein
Planctomyces brasiliensis	YP_004268163.1	YP_004268163.1	5e-133	0.49	WP_023568349.1 Escherichia coli	5e-133	0.49	WP_023568349.1 Escherichia coli	YP_004270209.1	YP_004270209.1	3e-17	0.25	EOU47282.1 Escherichia coli	3e-17	0.25	EOU47282.1 Escherichia coli	YP_004270208.1	YP_004270208.1	9e-46	0.33	WP_001548993.1 Escherichia coli	9e-46	0.33	WP_001548993.1 Escherichia coli	YP_004267919.1	YP_004267919.1	1e-34	0.31	WP_024241274.1 Escherichia coli	1e-34	0.31	WP_024241274.1 Escherichia coli	YP_004270974.1	YP_004270974.1	2e-52	0.34	WP_000785140.1 Escherichia coli	2e-52	0.34	WP_000785140.1 Escherichia coli	YP_004270973.1	YP_004270974.1	5e-54	0.32	AAB60788.1 Escherichia coli	2e-52	0.34	WP_000785140.1 Escherichia coli	YP_004272235.1
Function	UDP-N-acetylglucosamine 1-carboxyvinyltransferase	UDP-N-acetylglucosamine 1-carboxyvinyltransferas	UDP-N-acetylglucosamine 1-carboxyvinyltransferase			UDP-N-acetylglucosamine 1-carboxyvinyltransferase			UDP-N-acetylmuramate dehydrogenase	UDP-N-acetylmuramate dehydrogenase	UDP-N-acetylenolpyruvoylglucosamine reductase			UDP-N-acetylenolpyruvoylglucosamine reductase			UDP-N-acetylmuramate--L-alanine ligase	UDP-N-acetylmuramate--L-alanine ligase	UDP-N-acetylmuramate-L-alanine ligase			UDP-N-acetylmuramate-L-alanine ligase			UDP-N-acetylmuramoylalanine--D-glutamate ligase	UDP-N-acetylmuramoylalanine--D-glutamate ligase	UDP-N-acetylmuramoyl-L-alanyl-D-glutamate synthetase			UDP-N-acetylmuramoyl-L-alanyl-D-glutamate synthetase			UDP-N-acetylmuramoyl-L-alanyl-D-glutamate--2,6-diaminopimelate ligase	UDP-N-acetylmuramoyl-L-alanyl-D-glutamate--2,6-diaminopimelate ligase	UDP-N-acetylmuramoyl-L-alanyl-D-glutamate--2,6-diaminopimelate ligase			UDP-N-acetylmuramoyl-L-alanyl-D-glutamate--2,6-diaminopimelate ligase			UDP-N-acetylmuramoylalanyl-D-glutamyl-2,6- diaminopimelate--D-alanyl-D-alanyl ligase	UDP-N-acetylmuramoyl-L-alanyl-D-glutamate--2,6-diaminopimelate ligase	UDP-MurNAc-Tripeptide:D-Ala-D-Ala-Adding Enzyme			UDP-N-acetylmuramoylalanyl-D-glutamate--2,6-diaminopimelate ligase			phospho-N-acetylmuramoyl-pentapeptide-transferase
Planctomycetes limnophilus	YP_003629229	YP_003629229	9e-115	0.47	WP_023568349.1 Escherichia coli	9e-115	0.47	WP_023568349.1 Escherichia coli	YP_003628063.1	YP_003628063.1	5e-20	0.26	EGB69339.1 Escherichia coli	5e-20	0.26	EGB69339.1 Escherichia coli	YP_003628064.1	YP_003628064.1	4e-33	0.31	WP_001548993.1 Escherichia coli	4e-33	0.31	WP_001548993.1 Escherichia coli	YP_003629603.1	YP_003629603.1	1e-42	0.32	EOU45662.1 Escherichia coli	1e-42	0.32	EOU45662.1 Escherichia coli	YP_003628727.1	YP_003628727.1	1e-60	0.36	WP_000785140.1 Escherichia coli	1e-60	0.36	WP_000785140.1 Escherichia coli	YP_003628726.1	YP_003628726.1	2e-50	0.33	AAB60788.1 Escherichia coli	2e-50	0.33	AAB60788.1 Escherichia coli	YP_003629165.1
Function	UDP-N-acetylglucosamine 1- carboxyvinyltransferase	UDP-N-acetylglucosamine 1- carboxyvinyltransferase	UDP-N-acetylglucosamine 1-carboxyvinyltransferase			UDP-N-acetylglucosamine 1-carboxyvinyltransferase			UDP-N-acetylenolpyruvoylglucosamine reductase	UDP-N-acetylenolpyruvoylglucosamine reductase	UDP-N-acetylenolpyruvoylglucosamine reductase			UDP-N-acetylenolpyruvoylglucosamine reductase			Mur ligase middle domain-containing protein	Mur ligase middle domain-containing protein	UDP-N-acetylmuramate-L-alanine ligase			UDP-N-acetylmuramate-L-alanine ligase			UDP-N-acetylmuramoylalanine--D-glutamate ligase	UDP-N-acetylmuramoylalanine--D-glutamate ligase	UDP-N-acetylmuramoylalanine-D-glutamate ligase			UDP-N-acetylmuramoylalanine-D-glutamate ligase			UDP-N-acetylmuramyl tripeptide synthetase	UDP-N-acetylmuramyl tripeptide synthetase	UDP-N-acetylmuramoylalanyl-D-glutamate--2,6-diaminopimelate ligase			UDP-N-acetylmuramoylalanyl-D-glutamate--2,6-diaminopimelate ligase			UDP-N-acetylmuramoylalanyl-D-glutamyl-2,6- diaminopimelate--D-alanyl-D-alanyl ligase	UDP-N-acetylmuramoylalanyl-D-glutamyl-2,6- diaminopimelate--D-alanyl-D-alanyl ligase	UDP-MurNAc-Tripeptide:D-Ala-D-Ala-Adding Enzyme			UDP-MurNAc-Tripeptide:D-Ala-D-Ala-Adding Enzyme			phospho-N-acetylmuramoyl-pentapeptide-transferase
Planctomyces maris	WP_002645131.1	WP_002645131.1	9e-124	0.48	WP_023568349.1 Escherichia coli	9e-124	0.48	WP_023568349.1 Escherichia coli	WP_002645776.1	WP_002645776.1	2e-19	0.28	WP_016232392.1 Escherichia coli	2e-19	0.28	WP_016232392.1 Escherichia coli	WP_002645775.1	WP_002645775.1	7e-59	0.33	WP_001548993.1 Escherichia coli	7e-59	0.33	WP_001548993.1 Escherichia coli	WP_002649844.1	WP_002645775.1	1e-25	0.36	WP_024241274.1 Escherichia coli	7e-59	0.33	WP_001548993.1 Escherichia coli	WP_002648301.1	WP_002648301.1	2e-65	0.36	WP_024254509.1 Escherichia coli	2e-65	0.36	WP_024254509.1 Escherichia coli	WP_002648300.1	WP_002648300.1	7e-68	0.35	AAB60788.1 Escherichia coli	7e-68	0.35	AAB60788.1 Escherichia coli	WP_002648299.1
Function	UDP-N-acetylglucosamine 1-carboxyvinyltransferase	UDP-N-acetylglucosamine 1-carboxyvinyltransferase	UDP-N-acetylglucosamine 1-carboxyvinyltransferase			UDP-N-acetylglucosamine 1-carboxyvinyltransferase			UDP-N-acetylenolpyruvoylglucosamine reductase	UDP-N-acetylenolpyruvoylglucosamine reductase	UDP-N-acetylenolpyruvoylglucosamine reductase			UDP-N-acetylenolpyruvoylglucosamine reductase			UDP-N-acetylmuramate--L-alanine ligase	UDP-N-acetylmuramate--L-alanine ligase	UDP-N-acetylmuramate-L-alanine ligase			UDP-N-acetylmuramate-L-alanine ligase			UDP-N-acetylmuramoyl-L-alanyl-D-glutamate synthetase	UDP-N-acetylmuramate--L-alanine ligase	UDP-N-acetylmuramoyl-L-alanyl-D-glutamate synthetase			UDP-N-acetylmuramate-L-alanine ligase			UDP-N-acetylmuramoylalanyl-D-glutamyl-2, 6-diaminopimelate ligase	UDP-N-acetylmuramoylalanyl-D-glutamyl-2, 6-diaminopimelate ligase	UDP-N-acetylmuramoylalanyl-D-glutamate--2,6-diaminopimelate ligase			UDP-N-acetylmuramoylalanyl-D-glutamate--2,6-diaminopimelate ligase			UDP-N-acetylmuramoylalanyl-D-glutamyl-2,6- diaminopimelate--D-alanyl-D-alanyl ligase	UDP-N-acetylmuramoylalanyl-D-glutamyl-2,6- diaminopimelate-D-alanyl-D-alanine ligase	UDP-MurNAc-Tripeptide:D-Ala-D-Ala-Adding Enzyme			UDP-MurNAc-Tripeptide:D-Ala-D-Ala-Adding Enzyme			phospho-N-acetylmuramoyl-pentapeptide-transferase
Rhodopirellula baltica		NP_864842.1				4e-88	0.41	WP_016248549.1 Escherichia coli	Q7UVF9.2/ NP_865081.1	Q7UVF9.2	8e-10	0.28	EOU47282.1 Escherichia coli	7e-10	0.28	EOU47282.1 Escherichia coli	NP_867134.1	NP_867134.1	3e-36	0.32	WP_021554495.1 Escherichia coli	3e-36	0.32	WP_021554495.1 Escherichia coli		NP_867134.1				3e-36	0.32	WP_021554495.1 Escherichia coli	NP_867071.1	NP_867071.1	0.0002	0.24	WP_001412785.1 Escherichia coli	0.0002	0.24	WP_001412785.1 Escherichia coli	WP_007335452.1	NP_867071.1	0.0003	0.24	WP_001512209.1 Escherichia coli	0.0002	0.24	WP_001412785.1 Escherichia coli	NP_867278.1
Function		3-phosphoshikimate 1-carboxyvinyltransferase				3-phosphoshikimate 1-carboxyvinyltransferase			UDP-N-acetylenolpyruvoylglucosamine reductase	UDP-N-acetylenolpyruvoylglucosamine reductase	UDP-N-acetylenolpyruvoylglucosamine reductase			UDP-N-acetylenolpyruvoylglucosamine reductase			folylpolyglutamate synthase/dihydrofolate synthase	folylpolyglutamate synthase/dihydrofolate synthase	folC protein			folC protein				folylpolyglutamate synthase/dihydrofolate synthase				folC protein			UDP-N-acetylmuramoylalanyl-D-glutamate-2,6-diaminopimelate ligase	UDP-N-acetylmuramoylalanyl-D-glutamate-2,6-diaminopimelate ligase"	UDP-N-acetylmuramoylalanyl-D-glutamate--2,6-diaminopimelate ligase			UDP-N-acetylmuramoylalanyl-D-glutamate--2,6-diaminopimelate ligase			UDP-N-acetylmuramoylalanyl-D-glutamate-2,6-diaminopimelate ligase	UDP-N-acetylmuramoylalanyl-D-glutamate-2,6-diaminopimelate ligase"	UDP-N-acetylmuramoyl-L-alanyl-D-glutamate--2,6-diaminopimelate ligase			UDP-N-acetylmuramoyl-L-alanyl-D-glutamate--2,6-diaminopimelate ligase			undecaprenyl-phosphate N-acetylglucosaminyltransferase
Rhodopirellula maiorica		WP_008693216.1				7e-80	0.4	WP_016248549.1 Escherichia coli	WP_008690936.1	WP_008690936.1	3e-11	0.26	EOU47282.1 Escherichia coli	3e-11	0.26	EOU47282.1 Escherichia coli		WP_008704479.1				2e-29	0.29	WP_021554495.1 Escherichia coli	WP_008697959.1	WP_008704479.1				2e-29	0.29	WP_021554495.1 Escherichia coli	WP_008696381.1	WP_008696381.1	2e-12	0.25	WP_001601503.1 Escherichia coli	2e-12	0.25	WP_001601503.1 Escherichia coli	WP_008696381.1	WP_008696381.1	2e-12	0.25	WP_001601503.1 Escherichia coli	2e-12	0.25	WP_001601503.1 Escherichia coli	WP_008708777.1
Function		" 5-Enolpyruvylshikimate-3-phosphate synthase"				3-phosphoshikimate 1-carboxyvinyltransferase			UDP-N-acetylenolpyruvoylglucosamine reductase	UDP-N-acetylenolpyruvoylglucosamine reductase"	UDP-N-acetylenolpyruvoylglucosamine reductase			UDP-N-acetylenolpyruvoylglucosamine reductase				folylpolyglutamate synthase/dihydrofolate synthase				folC protein			inosine/uridine-preferring nucleoside hydrolase	folylpolyglutamate synthase/dihydrofolate synthase				folC protein			Mur ligase, central domain protein	Mur ligase, central domain protein	UDP-N-acetylmuramoyl-L-alanyl-D-glutamate-2,6-diaminopimelate ligase			UDP-N-acetylmuramoyl-L-alanyl-D-glutamate-2,6-diaminopimelate ligase			Mur ligase, central domain protein	Mur ligase, central domain protein	UDP-N-acetylmuramoyl-L-alanyl-D-glutamate-2,6-diaminopimelate ligase			UDP-N-acetylmuramoyl-L-alanyl-D-glutamate-2,6-diaminopimelate ligase			membrane protein containing Glycosyl transferase, group 1 domain protein
Rhodopirellula sallentina	WP_008676145.1	WP_008676145.1	4e-79	0.37	WP_016159477.1 Escherichia coli	4e-79	0.37	WP_016159477.1 Escherichia coli		WP_008683473.1				0.005	0.22	WP_001412785.1 Escherichia coli		WP_008683473.1				0.005	0.22	WP_001412785.1 Escherichia coli		WP_008683473.1				0.005	0.22	WP_001412785.1 Escherichia coli	WP_008683473.1	WP_008683473.1	0.005	0.22	WP_001412785.1 Escherichia coli	0.005	0.22	WP_001412785.1 Escherichia coli		WP_008683473.1				0.005	0.22	WP_001412785.1 Escherichia coli	WP_008677211.1
Function	UDP-N-acetylglucosamine 1-carboxyvinyltransferase	UDP-N-acetylglucosamine 1-carboxyvinyltransferase	UDP-N-acetylglucosamine 1-carboxyvinyltransferase			UDP-N-acetylglucosamine 1-carboxyvinyltransferase				UDP-N-acetylmuramoylalanyl-D-glutamate-2, 6-diaminopimelate ligase				UDP-N-acetylmuramoylalanyl-D-glutamate--2,6-diaminopimelate ligase				UDP-N-acetylmuramoylalanyl-D-glutamate-2, 6-diaminopimelate ligase				UDP-N-acetylmuramoylalanyl-D-glutamate--2,6-diaminopimelate ligase				UDP-N-acetylmuramoylalanyl-D-glutamate-2, 6-diaminopimelate ligase				UDP-N-acetylmuramoylalanyl-D-glutamate--2,6-diaminopimelate ligase			UDP-N-acetylmuramoylalanyl-D-glutamate-2, 6-diaminopimelate ligase	UDP-N-acetylmuramoylalanyl-D-glutamate-2, 6-diaminopimelate ligase	UDP-N-acetylmuramoylalanyl-D-glutamate--2,6-diaminopimelate ligase			UDP-N-acetylmuramoylalanyl-D-glutamate--2,6-diaminopimelate ligase				UDP-N-acetylmuramoylalanyl-D-glutamate-2, 6-diaminopimelate ligase				UDP-N-acetylmuramoylalanyl-D-glutamate--2,6-diaminopimelate ligase			Glycosyl transferase, group 1 domain membrane protein
Rhodopirellula rubra	WP_009093975.1	WP_009104053.1				2e-82	0.41	WP_000445216.1 Escherichia coli	WP_009104214.1	WP_009104214.1	8e-10	0.29	EOU47282.1 Escherichia coli	8e-10	0.29	EOU47282.1 Escherichia coli	WP_009098295.1	WP_009105113.1	1	0.31	WP_001503582.1 Escherichia coli	6e-36	0.29	WP_021554495.1 Escherichia coli	WP_009096034.1	WP_009105113.1	0	0.51	AAA24014.1 Escherichia coli	6e-36	0.29	WP_021554495.1 Escherichia coli	WP_009098549.1	WP_009098549.1	0.0005	0.23	WP_001412785.1 Escherichia coli	0.0005	0.23	WP_001412785.1 Escherichia coli	WP_009101138.1	WP_009098549.1	4e-07	0.35	WP_001087288.1 Escherichia coli	0.0005	0.23	WP_001412785.1 Escherichia coli	WP_009101773.1
Function	putative secreted protein	prephenate dehydrogenase/3-phosphoshikimate 1-carboxyvinyltransferase				3-phosphoshikimate 1-carboxyvinyltransferase			UDP-N-acetylenolpyruvoylglucosamine reductase	UDP-N-acetylenolpyruvoylglucosamine reductase	UDP-N-acetylenolpyruvoylglucosamine reductase			UDP-N-acetylenolpyruvoylglucosamine reductase			hypothetical protein	folylpolyglutamate synthase/dihydrofolate synthase	phage tail family protein			folC protein			threonine dehydratase, biosynthetic	folylpolyglutamate synthase/dihydrofolate synthase	threonine dehydratase			folC protein			UDP-N-acetylmuramoylalanyl-D-glutamate-2,6-diaminopimelate ligase	UDP-N-acetylmuramoylalanyl-D-glutamate-2,6-diaminopimelate ligase	UDP-N-acetylmuramoylalanyl-D-glutamate--2,6-diaminopimelate ligase			UDP-N-acetylmuramoylalanyl-D-glutamate--2,6-diaminopimelate ligase			protein containing Prepilin-type cleavage/methylation	UDP-N-acetylmuramoylalanyl-D-glutamate-2,6-diaminopimelate ligase	general secretion pathway protein G			UDP-N-acetylmuramoylalanyl-D-glutamate--2,6-diaminopimelate ligase			membrane protein containing Glycosyl transferase, group 1 domain protein
Schlesneria paludicola	WP_010584537.1	WP_010584537.1	3e-117	0.48	WP_023568349.1 Escherichia coli	3e-117	0.48	WP_023568349.1 Escherichia coli	WP_010587655.1	WP_010587655.1	6e-22	0.27	EOU47282.1 Escherichia coli	6e-22	0.27	EOU47282.1 Escherichia coli	WP_010587654.1	WP_010587654.1	2e-49	0.33	WP_001548993.1 Escherichia coli	2e-49	0.33	WP_001548993.1 Escherichia coli	WP_010587762.1	WP_010587762.1	7e-51	0.35	WP_001540693.1 Escherichia coli	7e-51	0.35	WP_001540693.1 Escherichia coli	WP_010582640.1	WP_010582640.1	2e-51	0.33	WP_001601010.1	2e-51	0.33	WP_001601010.1	WP_010582641.1	WP_010582641.1	6e-62	0.33	AAB60788.1 Escherichia coli	6e-62	0.33	AAB60788.1 Escherichia coli	WP_010584894.1
Function	UDP-N-acetylglucosamine 1-carboxyvinyltransferase	UDP-N-acetylglucosamine 1-carboxyvinyltransferase	UDP-N-acetylglucosamine 1-carboxyvinyltransferase			UDP-N-acetylglucosamine 1-carboxyvinyltransferase			UDP-N-acetylenolpyruvoylglucosamine reductase	UDP-N-acetylenolpyruvoylglucosamine reductase	UDP-N-acetylenolpyruvoylglucosamine reductase			UDP-N-acetylenolpyruvoylglucosamine reductase			UDP-N-acetylmuramate--L-alanine ligase	UDP-N-acetylmuramate--L-alanine ligase	UDP-N-acetylmuramate-L-alanine ligase			UDP-N-acetylmuramate-L-alanine ligase			UDP-N-acetylmuramoyl-L-alanyl-D-glutamate synthetase	UDP-N-acetylmuramoyl-L-alanyl-D-glutamate synthetase	UDP-N-acetylmuramoylalanine-D-glutamate ligase			UDP-N-acetylmuramoylalanine-D-glutamate ligase			UDP-N-acetylmuramyl tripeptide synthetase	UDP-N-acetylmuramyl tripeptide synthetase	UDP-N-acetylmuramoyl-L-alanyl-D-glutamate-2,6-diaminopimelate ligase			UDP-N-acetylmuramoyl-L-alanyl-D-glutamate-2,6-diaminopimelate ligase			UDP-N-acetylmuramoylalanyl-D-glutamyl-2,6- diaminopimelate--D-alanyl-D-alanyl ligase	UDP-N-acetylmuramoylalanyl-D-glutamyl-2,6- diaminopimelate--D-alanyl-D-alanyl ligase	UDP-MurNAc-Tripeptide:D-Ala-D-Ala-Adding Enzyme			UDP-MurNAc-Tripeptide:D-Ala-D-Ala-Adding Enzyme			phospho-N-acetylmuramoyl-pentapeptide-transferase
Singulisphaera acidiphila		YP_007205501.1				1e-107	0.44	WP_000445250.1 Escherichia coli	YP_007205946.1	YP_007205946.1	4e-14	0.26	WP_001016657.1 Escherichia coli	4e-14	0.26	WP_001016657.1 Escherichia coli	YP_007205947.1	YP_007204827.1	5e-22	0.27	WP_001548993.1 Escherichia coli	3e-05	0.28	WP_024248115.1 Escherichia coli	YP_007204827.1	YP_007204827.1	6e-05	0.26	WP_020238493.1 Escherichia coli	6e-05	0.26	WP_020238493.1 Escherichia coli	YP_007203167.1	YP_007203167.1	4e-29	0.3	WP_000785140.1	4e-29	0.3	WP_000785140.1	YP_007203167.1	YP_007203167.1	4e-29	0.3	WP_000785140.1 Escherichia coli	4e-29	0.3	WP_000785140.1 Escherichia coli	YP_007201388.1
Function		3-phosphoshikimate 1-carboxyvinyltransferase				3-phosphoshikimate 1-carboxyvinyltransferase			UDP-N-acetylenolpyruvoylglucosamine reductase	UDP-N-acetylenolpyruvoylglucosamine reductase	UDP-N-acetylenolpyruvoylglucosamine reductase			UDP-N-acetylenolpyruvoylglucosamine reductase			UDP-N-acetylmuramate-alanine ligase	cyanophycin synthetase	UDP-N-acetylmuramate-L-alanine ligase			UDP-N-acetylmuramoylalanyl-D-glutamate--2,6-diaminopimelate ligase			cyanophycin synthetase	cyanophycin synthetase	UDP-N-acetylmuramoylalanyl-D-glutamate--2,6-diaminopimelate ligase			UDP-N-acetylmuramoylalanyl-D-glutamate--2,6-diaminopimelate ligase			UDP-N-acetylmuramyl tripeptide synthetase	UDP-N-acetylmuramyl tripeptide synthetase	UDP-N-acetylmuramoylalanyl-D-glutamate--2,6-diaminopimelate ligase			UDP-N-acetylmuramoylalanyl-D-glutamate--2,6-diaminopimelate ligase			UDP-N-acetylmuramyl tripeptide synthetase	UDP-N-acetylmuramyl tripeptide synthetase	UDP-N-acetylmuramoylalanyl-D-glutamate--2,6-diaminopimelate ligase			UDP-N-acetylmuramoylalanyl-D-glutamate--2,6-diaminopimelate ligase			UDP-N-acetylmuramyl pentapeptide phosphotransferase
Zavarzinella formosa		WP_020468591.1				6e-96	0.42	WP_016248549.1 Escherichia coli	WP_020473494.1	WP_020473494.1	2e-10	0.23	EOU47282.1 Escherichia coli	2e-10	0.23	EOU47282.1 Escherichia coli		WP_020471649.1				6e-43	0.3	WP_021554495.1 Escherichia coli	WP_020468190.1	WP_020471649.1	0.15	0.37	YP_001457659.1 Escherichia coli	5e-40	0.3	WP_021554495.1 Escherichia coli	WP_020471649.1	WP_020471649.1	5e-40	0.3	WP_021554495.1 Escherichia coli	5e-40	0.3	WP_021554495.1 Escherichia coli	WP_020471649.1	WP_020471649.1	5e-40	0.3	WP_021554495.1 Escherichia coli	5e-40	0.3	WP_021554495.1 Escherichia coli	WP_020476480.1
Function		hypothetical protein				3-phosphoshikimate 1-carboxyvinyltransferase			hypothetical protein	hypothetical protein	UDP-N-acetylenolpyruvoylglucosamine reductase			UDP-N-acetylenolpyruvoylglucosamine reductase				hypothetical protein				folC protein			hypothetical protein	hypothetical protein	hypothetical protein			folC protein			hypotetical protein	hypothetical protein	folC protein			folC protein			hypotetical protein	hypothetical protein	folC protein			folC protein			hypotetical protein
Blastp and PSI-BLAST identified PG biosynthesis related proteins (Supplementary Data 2+3) in Planctomycetes were analysed by blastp against E. coli. Proteins not identified using blastp or PSI-BLAST in the previous analyses (Supplementary Data 2+3) are marked with dark grey boxes. If both previous analyses resulted in the same homologous protein, the boxes are marked in light green. All homologou…
	green colored box--> when the same protein ID was identified with both methodes (BLASTp and PSI- BLAST)			blue colored box--> stable hit for the whole protein sequence or essential domains			grey colored box--> when no stable hit was found with P-BLAST or PSI-BLAST and consequently a reziprocal BLAST was not possible				red colored box--> when no stable hit was found with reziprocal BLAST
	light blue font --> when the found hit from BLASTp or PSI BLAST was a stable hit			red font --> a single value for the hit or the complete hit found with reziprocal BLAST is below the used threshold			pink font --> hits about the threshold but with incongruous domains
[truncated: 55 more columns]
